# Supplementary material for: Rapid and Sensitive Detection of Candida albicans Using Microfluidic-Free Droplet Digital Non-Amplification Dependent CRISPR/Cas12a Assay
Source: Biosensors (Basel). 2026 Jan 26;16(2):72. doi: 10.3390/bios16020072 (PMC12938024; doi:10.3390/bios16020072)
Supplement: Supplementary file 1 [file biosensors-16-00072-s001.zip]

Archive with 1 entries (1 files):
- biosensors-4052241-supplementary.pdf
